# Supplementary material for: Downregulation of Three Novel miRNAs in the Lymph Nodes of Sheep Immunized With the Brucella suis Strain 2 Vaccine
Source: Front Vet Sci. 2022 Feb 22;9:813170. doi: 10.3389/fvets.2022.813170 (PMC8902169; doi:10.3389/fvets.2022.813170)
Supplement: Supplementary file 2 [file Data_Sheet_2.xlsx]

## Sheet: Sheet1
Simple name	miRNA name	CT value
C-379-HY4-1	novel_229	26.9644
C-379-HY4-1	novel_229	26.8543
C-379-HY4-1	novel_229	26.8803
C-379-HZ4-2	novel_229	26.8857
C-379-HZ4-2	novel_229	26.8252
C-379-HZ4-2	novel_229	26.9243
C-511-HY4	novel_229	26.1092
C-511-HY4	novel_229	26.0894
C-511-HY4	novel_229	26.1283
C-511-HZ5	novel_229	26.7776
C-511-HZ5	novel_229	26.8999
C-511-HZ5	novel_229	26.8645
C-587-HY	novel_229	25.6409
C-587-HY	novel_229	25.5703
C-587-HY	novel_229	25.6716
C-587-HZ	novel_229	25.667
C-587-HZ	novel_229	25.6727
C-587-HZ	novel_229	25.6136
E6-214-HY	novel_229	27.8872
E6-214-HY	novel_229	27.8739
E6-214-HY	novel_229	27.9173
E6-214-HZ	novel_229	27.0313
E6-214-HZ	novel_229	27.0442
E6-214-HZ	novel_229	27.0983
E6-268-HY	novel_229	27.4785
E6-268-HY	novel_229	27.4751
E6-268-HY	novel_229	27.5442
E6-268-HZ	novel_229	26.8804
E6-268-HZ	novel_229	26.8193
E6-268-HZ	novel_229	26.8761
E6-270-HY	novel_229	26.2438
E6-270-HY	novel_229	26.3181
E6-270-HY	novel_229	26.3034
E6-270-HZ	novel_229	26.7728
E6-270-HZ	novel_229	26.7701
E6-270-HZ	novel_229	26.8215
C-379-HY4-1	novel_609	16.591
C-379-HY4-1	novel_609	16.5656
C-379-HY4-1	novel_609	16.6497
C-379-HZ4-2	novel_609	16.1286
C-379-HZ4-2	novel_609	16.1868
C-379-HZ4-2	novel_609	16.0872
C-511-HY4	novel_609	16.0823
C-511-HY4	novel_609	16.2241
C-511-HY4	novel_609	16.1997
C-511-HZ5	novel_609	17.6879
C-511-HZ5	novel_609	17.6924
C-511-HZ5	novel_609	17.7438
C-587-HY	novel_609	16.2653
C-587-HY	novel_609	16.2115
C-587-HY	novel_609	16.2617
C-587-HZ	novel_609	17.4649
C-587-HZ	novel_609	17.4633
C-587-HZ	novel_609	17.4146
E3-221-HY5	novel_609	17.7724
E3-221-HY5	novel_609	17.8317
E3-221-HY5	novel_609	17.8454
E3-221-HZ4	novel_609	16.8574
E3-221-HZ4	novel_609	16.744
E3-221-HZ4	novel_609	16.7462
E3-285-HY4	novel_609	17.3365
E3-285-HY4	novel_609	17.2818
E3-285-HY4	novel_609	17.3148
E3-285-HZ5	novel_609	18.3337
E3-285-HZ5	novel_609	18.3555
E3-285-HZ5	novel_609	18.3456
E3-292-HY4	novel_609	17.317
E3-292-HY4	novel_609	17.4078
E3-292-HY4	novel_609	17.3237
E3-292-HZ4	novel_609	18.5861
E3-292-HZ4	novel_609	18.5151
E3-292-HZ4	novel_609	18.7285
C-379-HY4-1	novel_973	28.8464
C-379-HY4-1	novel_973	29.1892
C-379-HY4-1	novel_973	28.906
C-379-HZ4-2	novel_973	30.0359
C-379-HZ4-2	novel_973	30.0115
C-379-HZ4-2	novel_973	30.0242
C-511-HY4	novel_973	30.5653
C-511-HY4	novel_973	30.54
C-511-HY4	novel_973	30.6474
C-511-HZ5	novel_973	30.0959
C-511-HZ5	novel_973	30.1327
C-511-HZ5	novel_973	30.2642
C-587-HY	novel_973	30.1989
C-587-HY	novel_973	30.0976
C-587-HY	novel_973	30.0056
C-587-HZ	novel_973	29.5407
C-587-HZ	novel_973	29.4619
C-587-HZ	novel_973	29.4596
E4-204-HY4	novel_973	29.6492
E4-204-HY4	novel_973	29.5339
E4-204-HY4	novel_973	29.5372
E4-204-HZ5	novel_973	30.3536
E4-204-HZ5	novel_973	30.3795
E4-204-HZ5	novel_973	30.4914
E4-215-HY5	novel_973	29.8769
E4-215-HY5	novel_973	30.0676
E4-215-HY5	novel_973	30.0655
E4-215-HZ4	novel_973	31.5942
E4-215-HZ4	novel_973	31.3575
E4-215-HZ4	novel_973	31.3843
E4-244-HZ4	novel_973	31.8169
E4-244-HZ4	novel_973	31.6844
E4-244-HZ4	novel_973	31.8744
C-379-HY4-1	oar-miR-181a	21.1396
C-379-HY4-1	oar-miR-181a	21.212
C-379-HY4-1	oar-miR-181a	21.2462
C-379-HZ4-2	oar-miR-181a	21.4391
C-379-HZ4-2	oar-miR-181a	21.3235
C-379-HZ4-2	oar-miR-181a	21.3859
C-511-HY4	oar-miR-181a	21.1827
C-511-HY4	oar-miR-181a	21.2154
C-511-HY4	oar-miR-181a	21.149
C-511-HZ5	oar-miR-181a	21.1375
C-511-HZ5	oar-miR-181a	21.1404
C-511-HZ5	oar-miR-181a	21.2045
C-587-HY	oar-miR-181a	21.2832
C-587-HY	oar-miR-181a	21.3745
C-587-HY	oar-miR-181a	21.3577
C-587-HZ	oar-miR-181a	20.9231
C-587-HZ	oar-miR-181a	20.8541
C-587-HZ	oar-miR-181a	20.8836
E6-214-HY	oar-miR-181a	22.5191
E6-214-HY	oar-miR-181a	22.4123
E6-214-HY	oar-miR-181a	22.3562
E6-214-HZ	oar-miR-181a	21.6333
E6-214-HZ	oar-miR-181a	21.5897
E6-214-HZ	oar-miR-181a	21.5943
E6-268-HY	oar-miR-181a	21.5807
E6-268-HY	oar-miR-181a	21.5138
E6-268-HY	oar-miR-181a	21.4615
E6-268-HZ	oar-miR-181a	21.1106
E6-268-HZ	oar-miR-181a	21.1322
E6-268-HZ	oar-miR-181a	21.1574
E6-270-HY	oar-miR-181a	20.97
E6-270-HY	oar-miR-181a	21.0489
E6-270-HY	oar-miR-181a	21.0189
E6-270-HZ	oar-miR-181a	21.0151
E6-270-HZ	oar-miR-181a	20.9536
E6-270-HZ	oar-miR-181a	20.9626
